# Supplementary material for: Biogenic Preparation and Characterization of Silver Nanoparticles from Seed Kernel of Mangifera indica and Their Antibacterial Potential against Shigella spp
Source: Molecules. 2023 Mar 8;28(6):2468. doi: 10.3390/molecules28062468 (PMC10054846; doi:10.3390/molecules28062468)
Supplement: Supplementary file 1 [file molecules-28-02468-s001.zip]

Archive with 1 entries (1 files):
- molecules-1979555-supplementary.pdf
